# Supplementary material for: Perspectives and Attitudes of Newer New Jersey High School Teachers towards Cleaning, Sanitizing, and Disinfecting Consumer Products Used in School Classrooms
Source: Int J Environ Res Public Health. 2024 Feb 10;21(2):211. doi: 10.3390/ijerph21020211 (PMC10887922; doi:10.3390/ijerph21020211)
Supplement: Supplementary file 1 [file ijerph-21-00211-s001.zip]

Archive with 1 entries (1 files):
- ijerph-2808330-supplementary.pdf
